# Supplementary material for: Red Blood Cell Membrane Fatty Acid Composition, Dietary Fatty Acid Intake and Diet Quality as Predictors of Inflammation in a Group of Australian Adults
Source: Nutrients. 2023 May 21;15(10):2405. doi: 10.3390/nu15102405 (PMC10223124; doi:10.3390/nu15102405)
Supplement: Supplementary file 1 [file nutrients-15-02405-s001.zip]

Archive with 1 entries (1 files):
- nutrients-2389323-supplementary.pdf
